# Supplementary material for: The “End Life” of the Grape Pomace Waste Become the New Beginning: The Development of a Virtuous Cycle for the Green Synthesis of Gold Nanoparticles and Removal of Emerging Contaminants from Water
Source: Antioxidants (Basel). 2022 May 19;11(5):994. doi: 10.3390/antiox11050994 (PMC9137750; doi:10.3390/antiox11050994)
Supplement: Supplementary file 1 [file antioxidants-11-00994-s001.zip]

Archive with 1 entries (1 files):
- antioxidants-1713570-supplementary.pdf
